# Supplementary material for: A social differential outcomes learning task: Performance, EEG, and questionnaire data
Source: Data Brief. 2020 Nov 26;33:106590. doi: 10.1016/j.dib.2020.106590 (PMC7726659; doi:10.1016/j.dib.2020.106590)
Supplement: Supplementary file 1 [file mmc1.zip]

Archive with 20 entries (19 files):
- Data_in_brief_revised/
- __MACOSX/._Data_in_brief_revised
- Data_in_brief_revised/exp2_performance_long_format.xlsx
- __MACOSX/Data_in_brief_revised/._exp2_performance_long_format.xlsx
- Data_in_brief_revised/exp2_questionnaire.xlsx
- __MACOSX/Data_in_brief_revised/._exp2_questionnaire.xlsx
- Data_in_brief_revised/.DS_Store
- __MACOSX/Data_in_brief_revised/._.DS_Store
- Data_in_brief_revised/exp1_questionnaire.xlsx
- __MACOSX/Data_in_brief_revised/._exp1_questionnaire.xlsx
- Data_in_brief_revised/exp1_performance_long_format.xlsx
- __MACOSX/Data_in_brief_revised/._exp1_performance_long_format.xlsx
- Data_in_brief_revised/~$tainbrief_manuscript_revised.docx
- __MACOSX/Data_in_brief_revised/._~$tainbrief_manuscript_revised.docx
- Data_in_brief_revised/exp2_questionnaire_text.pdf
- __MACOSX/Data_in_brief_revised/._exp2_questionnaire_text.pdf
- Data_in_brief_revised/exp1_questionnaire_text.pdf
- __MACOSX/Data_in_brief_revised/._exp1_questionnaire_text.pdf
- Data_in_brief_revised/exp2_eeg_long_format_8_12hz.xlsx
- __MACOSX/Data_in_brief_revised/._exp2_eeg_long_format_8_12hz.xlsx
