# Supplementary material for: A social differential outcomes learning task: Performance, EEG, and questionnaire data
Source: Data Brief. 2020 Nov 26;33:106590. doi: 10.1016/j.dib.2020.106590 (PMC7726659; doi:10.1016/j.dib.2020.106590)
Supplement: Supplementary file 1 [file mmc1.zip › Data_in_brief_revised/exp2_performance_long_format.xlsx]

## Sheet: Sheet 1
Condition
