# Supplementary material for: A social differential outcomes learning task: Performance, EEG, and questionnaire data
Source: Data Brief. 2020 Nov 26;33:106590. doi: 10.1016/j.dib.2020.106590 (PMC7726659; doi:10.1016/j.dib.2020.106590)
Supplement: Supplementary file 1 [file mmc1.zip › Data_in_brief_revised/exp2_questionnaire.xlsx]

## Sheet: Formulärsvar 1
Age	Gender	Participant	1. I understood which options were the most rewardig	2. I found the task enaging	3. I experienced anxiety while performing the task	4. I experienced frustration while performing the task	5. I experienced excitement while performing the task	6. I experienced happiness while performing the task	7. I experienced that the other participant was involved in the activity	8. I understood what the other participant was doing	9. I did not experience the other participant’s goals	10. I recognized what the other participant felt	11. I experienced the other participant’s emotions	12. I did not experience the animation as an active agent	13. I could draw the connections between what occurred in the animation and the pictures presented	14. I could draw the connections between the other participant’s reactions and the pictures presented
27	Man	1	5	5	3	6	6	5	5	4	3	4	4	3	3	3
22	Man	2	2	4	5	5	6	6	4	3	5	5	5	6	2	4
27	Man	3	5	7	1	5	7	6	6	3	5	7	7	6	2	6
28	Woman	4	5	5	4	5	5	4	7	3	5	6	6	3	5	6
25	Man	5	5	2	6	4	3	2	6	4	4	6	5	7	6	4
23	Man	6	6	2	2	4	1	1	5	6	4	6	5	2	2	4
26	Man	7	6	6	1	3	5	1	4	6	2	3	4	5	5	6
27	Man	8	1	7	5	5	6	6	7	5	3	6	5	7	1	5
25	Woman	9	5	6	5	5	4	4	2	2	2	6	6	7	1	1
29	Man	10	5	5	2	3	5	5	6	6	5	6	2	5	1	2
46	Man	11	5	5	1	2	5	5	3	4	3	3	5	3	2	5
25	Woman	12	4	6	3	2	5	7	4	2	5	4	3	4	2	3
24	Man	13	5	7	4	2	6	5	5	3	3	5	2	5	4	4
22	Man	14	5	5	3	6	6	4	6	4	6	6	6	7	4	4
25	Man	15	4	6	2	2	5	4	6	3	5	6	6	5	2	6
25	Man	16	5	4	2	2	4	5	3	3	1	6	7	7	2	3
29	Woman	17	4	6	5	2	2	4	1	1	4	6	3	7	4	5
27	Man	18	3	5	1	1	5	4	6	4	6	6	7	7	1	2
27	Woman	19	2	4	6	7	3	3	5	3	5	5	6	7	1	1
29	Woman	20	6	6	7	5	5	5	3	7	6	6	5	7	6	7
26	Man	21	5	6	4	5	5	5	6	5	2	6	6	4	3	6
22	Woman	22	5	4	3	4	5	4	7	4	4	6	5	6	7	3
26	Man	23	5	6	2	2	4	4	2	4	4	5	3	3	1	4
27	Man	24	6	6	3	7	5	6	7	6	2	7	5	5	2	7
38	Woman	25	6	6	2	2	5	4	6	6	4	6	6	4	3	6
25	Man	26	5	5	2	4	6	6	2	4	2	7	7	4	2	2
25	Man	27	3	5	4	5	4	4	4	5	4	6	5	5	3	6
25	Woman	28	6	5	6	4	6	2	1	6	2	5	6	7	6	1
25	Man	29	6	2	1	1	6	6	4	1	6	6	6	7	1	1
26	Man	30	4	6	4	4	6	6	1	6	4	6	5	5	2	5
26	Man	31	7	7	1	1	7	5	7	7	1	7	7	7	7	4
25	Man	32	5	6	3	6	5	5	4	5	5	3	2	6	6	5
23	Woman	33	6	6	3	2	6	4	6	6	2	6	5	6	6	6

## Sheet: Sheet3
Age	Gender
27	Man
22	Man
27	Man
28	Woman
25	Man
23	Man
26	Man
27	Man
25	Woman
29	Man
46	Man
25	Woman
24	Man
22	Man
25	Man
25	Man
29	Woman
27	Man
27	Woman
29	Woman
26	Man
22	Woman
26	Man
27	Man
38	Woman
25	Man
25	Man
25	Woman
25	Man
26	Man
26	Man
25	Man
23	Woman
26.5758	Men	23
	Women	10
	Sum	33
Min	22
Max	46
Range	22-46

## Sheet: Sheet2
a-leex@hotmail.com
alfredberg90@gmail.com
andreas.alme.eriksson@gmail.com
blomqvist.oscar@gmail.com
Caisa_lundblad@hotmail.com
christoffer.cc@gmail.com
cm.trenck@gmail.com
dnlnrdn@gmail.com
gabriella.virdarson@hotmail.com
idahubinette@live.com
j.pihlgren@outlook.com
joakim.aestrom@gmail.com
jonas.johnsson@hotmail.com
jrpkarlsson@gmail.com
kajsa.emanuelsson@gmail.com
karins93@hotmail.com
kevgelsi@gmail.com
magnus.mallander@gmail.com
majeticprof@gmail.com
rittmolisa@hotmail.com
rtqlate@gmail.com
stina_vk@hotmail.com
thunberg.nils@gmail.com
tobiasbogdanoff@hotmail.com
victor.loefgren@gmail.com

## Sheet: Sheet1
Age	Gender	1. I understood which options were the most rewardig	2. I found the task enaging	3. I experienced anxiety while performing the task	4. I experienced frustration while performing the task	5. I experienced excitement while performing the task	6. I experienced happiness while performing the task	7. I experienced that the other participant was involved in the activity	8. I understood what the other participant was doing	9. I did not experience the other participant’s goals	10. I recognized what the other participant felt	11. I experienced the other participant’s emotions	12. I did not experience the animation as an active agent	13. I could draw the connections between what occurred in the animation and the pictures presented	14. I could draw the connections between the other participant’s reactions and the pictures presented	If you wish to receive feedback about the results of the study, please fill in your email address	Subject number	Order
27	1	5	5	3	6	6	5	5	4	3	4	4	3	3	3		Subject 01	1
22	1	2	4	5	5	6	6	4	3	5	5	5	6	2	4	blomqvist.oscar@gmail.com	Subject 02	1
27	1	5	7	1	5	7	6	6	3	5	7	7	6	2	6		Subject 03	1
28	2	5	5	4	5	5	4	7	3	5	6	6	3	5	6		Subject 04	5
25	1	5	2	6	4	3	2	6	4	4	6	5	7	6	4	majeticprof@gmail.com	Subject 05	5
23	1	6	2	2	4	1	1	5	6	4	6	5	2	2	4	magnus.mallander@gmail.com	Subject 06	5
26	1	6	6	1	3	5	1	4	6	2	3	4	5	5	6		Subject 07	5
27	1	1	7	5	5	6	6	7	5	3	6	5	7	1	5	alfredberg90@gmail.com	Subject 08	3
25	2	5	6	5	5	4	4	2	2	2	6	6	7	1	1	gabriella.virdarson@hotmail.com	Subject 09	3
29	1	5	5	2	3	5	5	6	6	5	6	2	5	1	2	jrpkarlsson@gmail.com	Subject 10	3
46	1	5	5	1	2	5	5	3	4	3	3	5	3	2	5	rtqlate@gmail.com	Subject 11	7
25	2	4	6	3	2	5	7	4	2	5	4	3	4	2	3	idahubinette@live.com	Subject 12	7
24	1	5	7	4	2	6	5	5	3	3	5	2	5	4	4	joakim.aestrom@gmail.com	Subject 13	7
22	1	5	5	3	6	6	4	6	4	6	6	6	7	4	4	tobiasbogdanoff@hotmail.com	Subject 14	7
25	1	4	6	2	2	5	4	6	3	5	6	6	5	2	6	dnlnrdn@gmail.com	Subject 15	1
25	1	5	4	2	2	4	5	3	3	1	6	7	7	2	3	victor.loefgren@gmail.com	Subject 16	3
29	2	4	6	5	2	2	4	1	1	4	6	3	7	4	5		Subject 17	5
27	1	3	5	1	1	5	4	6	4	6	6	7	7	1	2	j.pihlgren@outlook.com	Subject 18	1
27	2	2	4	6	7	3	3	5	3	5	5	6	7	1	1		Subject 19	3
29	2	6	6	7	5	5	5	3	7	6	6	5	7	6	7	Caisa_lundblad@hotmail.com	Subject 20	5
26	1	5	6	4	5	5	5	6	5	2	6	6	4	3	6		Subject 21	1
22	2	5	4	3	4	5	4	7	4	4	6	5	6	7	3	kajsa.emanuelsson@gmail.com	Subject 22	7
26	1	5	6	2	2	4	4	2	4	4	5	3	3	1	4	kevgelsi@gmail.com	Subject 23	3
27	1	6	6	3	7	5	6	7	6	2	7	5	5	2	7	andreas.alme.eriksson@gmail.com	Subject 24	5
38	2	6	6	2	2	5	4	6	6	4	6	6	4	3	6	rittmolisa@hotmail.com	Subject 25	7
25	1	5	5	2	4	6	6	2	4	2	7	7	4	2	2	christoffer.cc@gmail.com	Subject 26	1
25	1	3	5	4	5	4	4	4	5	4	6	5	5	3	6	a-leex@hotmail.com	Subject 27	5
25	2	6	5	6	4	6	2	1	6	2	5	6	7	6	1	karins93@hotmail.com	Subject 28	3
25	1	6	2	1	1	6	6	4	1	6	6	6	7	1	1	thunberg.nils@gmail.com	Subject 29	7
26	1	4	6	4	4	6	6	1	6	4	6	5	5	2	5		Subject 30	1
26	1	7	7	1	1	7	5	7	7	1	7	7	7	7	4	cm.trenck@gmail.com	Subject 31	3
25	1	5	6	3	6	5	5	4	5	5	3	2	6	6	5	yes	Subject 32	5
23	2	6	6	3	2	6	4	6	6	2	6	5	6	6	6	stina_vk@hotmail.com	Subject 33	7
